# Supplementary material for: Metabolomic Strategy to Characterize the Profile of Secondary Metabolites in Aspergillus aculeatus DL1011 Regulated by Chemical Epigenetic Agents
Source: Molecules. 2022 Dec 26;28(1):218. doi: 10.3390/molecules28010218 (PMC9821969; doi:10.3390/molecules28010218)
Supplement: Supplementary file 1 [file molecules-28-00218-s001.zip]

Archive with 1 entries (1 files):
- molecules-2023025-supplementary.pdf
